# Supplementary material for: Communication as a Tool for Exhibiting Prosocial Behavior in Dogs
Source: Animals (Basel). 2024 Oct 26;14(21):3091. doi: 10.3390/ani14213091 (PMC11544948; doi:10.3390/ani14213091)
Supplement: Supplementary file 1 [file animals-14-03091-s001.zip]

Archive with 3 entries (2 files):
- animals-3183837-supplementary/
- animals-3183837-supplementary/Affective interaction.mp4
- animals-3183837-supplementary/animals-3183837-supplementary.pdf
